# Supplementary material for: From macro to micro: dataset on plastic contamination along and across a sandy tide-less coast (the Curonian Spit, the Baltic Sea)
Source: Data Brief. 2020 Apr 30;30:105635. doi: 10.1016/j.dib.2020.105635 (PMC7214824; doi:10.1016/j.dib.2020.105635)
Supplement: Supplementary file 1 [file mmc1.zip]

Archive with 3 entries (3 files):
- Appendix 1_Data_2020.xlsx
- Appendix 2_Data for the verification by Raman spectroscopy (1).xlsx
- Appendix 3_Polymer types.pdf
