# Supplementary material for: From macro to micro: dataset on plastic contamination along and across a sandy tide-less coast (the Curonian Spit, the Baltic Sea)
Source: Data Brief. 2020 Apr 30;30:105635. doi: 10.1016/j.dib.2020.105635 (PMC7214824; doi:10.1016/j.dib.2020.105635)
Supplement: Supplementary file 1 [file mmc1.zip › Appendix 1_Data_2020.xlsx]

## Sheet: Expedition data
	Expedition data, sampling sites locations and samples characteristics
	№ sampling stations	Country	Date	Location region	Latitude	Longitude	Width of the beach, m	Sand Rake Method			Square sampling frame method
								Sampling square, m2	Number of stripes (width 0.5 m)	Number of sections in stripes (length 5 m each)	Number of samples	Number of zones
	1	Lithuania	May 1, 2018	Klaipeda	55.731	21.0852	20	10	1	4	8	4
	2	Lithuania	May 2, 2018	Smiltynė	55.6767	21.103	55	27.5	1	11	9	4
	3	Lithuania	May 2, 2018	Preila	55.3772	21.0305	35	30	2	14	8	4
	4	Russia	May 2, 2018	Morskoe	55.2391	20.9078	65	32.5	1	13	8	4
	5	Russia	May 2, 2018	Lesnoe	55.0303	20.6337	35	35	2	14	9	4
	6	Russia	May 2, 2018	Zelenogradsk	54.9677	20.4957	18	-	-	-	8	4

## Sheet: square sampling frame method
		Data of the square (18 cm × 18 cm) sampling frame method for MPs monitoring for two size classes (S-MPs (0.5-2 mm) and L-MPs (2-5 mm)) from 4 beach zones (in 2 replicates): (i) number of items in a sample, (ii) number of items per square meter (items per m2), and (iii) number of items per kg dry weight (items per kg DW)
			S-MPs (0.5-2 mm), items				S-MPs (0.5-2 mm), items per m2				L-MPs (2-5 mm), items				L-MPs (2-5 mm), items per m2								S-MPs (0.5-2 mm), items per kg DW				L-MPs (2-5 mm), items per kg DW
		Beach zone, sample number	fragments, items	films, items	fibres, items	total, items	fragments, items per m2	films, items per m2	fibres, items per m2	S-MPs (0.5-2 mm), items per m2	fragments,items	films, items	fibres, items	total, items	fragments, items per m2	films, items per m2	fibres, items per m2	L-MPs (2-5 mm), items per m2	MP total (0.5-5 mm), items	MP total (0.5-5 mm), items per m2		Beach zone, sample number	fragments, items per kg DW	films, items per kg DW	fibres, items per kg DW	S-MPs (0.5-2 mm), items per kg DW	fragments, items per kg DW	films, items per kg DW	fibres, items per kg DW	L-MPs (2-5 mm), items per kg DW	MP total (0.5-5 mm), items per kg DW
	Klaipeda	storm wrack line 4/1	35	0	25	60	1076.92	0	769.231	1846.15	3	0	0	3	92.3077	0	0	92.3077	63	1938.46	Klaipeda	storm wrack line 4/1	77.2798	0	55.1998	132.48	6.62398	0	0	6.62398	139.104
		storm wrack line 4/2	80	2	10	92	2461.54	61.5385	307.692	2830.77	0	0	0	0	0	0	0	0	92	2830.77		storm wrack line 4/2	212.145	5.30363	26.5182	243.967	0	0	0	0	243.967
		berm 3/1	1	1	15	17	30.7692	30.7692	461.538	523.077	0	0	0	0	0	0	0	0	17	523.077		berm 3/1	1.71851	1.71851	25.7776	29.2146	0	0	0	0	29.2146
		berm 3/2	1	4	39	44	30.7692	123.077	1200	1353.85	0	0	0	0	0	0	0	0	44	1353.85		berm 3/2	1.93386	7.73545	75.4206	85.0899	0	0	0	0	85.0899
		current wrack line 2/1	10	10	5	25	307.692	307.692	153.846	769.231	0	0	0	0	0	0	0	0	25	769.231		current wrack line 2/1	13.53	13.53	6.76498	33.8249	0	0	0	0	33.8249
		current wrack line 2/2	2	0	103	105	61.5385	0	3169.23	3230.77	0	0	0	0	0	0	0	0	105	3230.77		current wrack line 2/2	2.33563	0	120.285	122.621	0	0	0	0	122.621
		beach face 1/1	0	0	19	19	0	0	584.615	584.615	0	0	0	0	0	0	0	0	19	584.615		beach face 1/1	0	0	28.3286	28.3286	0	0	0	0	28.3286
		beach face 1/2	0	2	115	117	0	61.5385	3538.46	3600	0	0	0	0	0	0	0	0	117	3600		beach face 1/2	0	1.63814	94.1928	95.8309	0	0	0	0	95.8309
	Smiltynė	storm wrack line 4/1	140	18	14	172	4307.69	553.846	430.769	5292.31	2	0	1	3	61.5385	0	30.7692	92.3077	175	5384.62	Smiltynė	storm wrack line 4/1	237.53	30.5395	23.753	291.822	3.39328	0	1.69664	5.08992	296.912
		storm wrack line 4/2	167	7	6	180	5138.46	215.385	184.615	5538.46	5	0	0	5	153.846	0	0	153.846	185	5692.31		storm wrack line 4/2	270.533	11.3397	9.71975	291.592	8.09979	0	0	8.09979	299.692
		berm 3/1	5	7	379	391	153.846	215.385	11661.5	12030.8	0	0	0	0	0	0	0	0	391	12030.8		berm 3/1	2.74605	3.84446	208.15	214.741	0	0	0	0	214.741
		berm 3/2	0	4	122	126	0	123.077	3753.85	3876.92	0	0	0	0	0	0	0	0	126	3876.92		berm 3/2	0	2.29503	69.9983	72.2933	0	0	0	0	72.2933
		current wrack line 2/1	40	7	76	123	1230.77	215.385	2338.46	3784.62	1	0	0	1	30.7692	0	0	30.7692	124	3815.38		current wrack line 2/1	57.0776	9.98858	108.447	175.514	1.42694	0	0	1.42694	176.941
		current wrack line 2/2	13	0	1	14	400	0	30.7692	430.769	0	0	1	1	0	0	30.7692	30.7692	15	461.538		current wrack line 2/2	11.7583	0	0.904486	12.6628	0	0	0.904486	0.904486	13.5673
		beach face 1/1	1	3	23	27	30.7692	92.3077	707.692	830.769	0	0	0	0	0	0	0	0	27	830.769		beach face 1/1	0.636578	1.90973	14.6413	17.1876	0	0	0	0	17.1876
		beach face 1/2	1	2	118	121	30.7692	61.5385	3630.77	3723.08	0	0	0	0	0	0	0	0	121	3723.08		beach face 1/2	0.664408	1.32882	78.4001	80.3933	0	0	0	0	80.3933
	Preila	storm wrack line 4/1	26	0	4	30	800	0	123.077	923.077	1	0	1	2	30.7692	0	30.7692	61.5385	32	984.615	Preila	storm wrack line 4/1	30.6387	0	4.71365	35.3523	1.17841	0	1.17841	2.35682	37.7092
		storm wrack line 4/2	27	0	90	117	830.769	0	2769.23	3600	0	0	0	0	0	0	0	0	117	3600		storm wrack line 4/2	27.204	0	90.6801	117.884	0	0	0	0	117.884
		storm wrack line 4/3	231	25	641	897	7107.69	769.231	19723.1	27600	2	1	0	3	61.5385	30.7692	0	92.3077	900	27692.3		storm wrack line 4/3	344.622	37.2967	956.288	1338.21	2.98374	1.49187	0	4.47561	1342.68
		berm 3/1	5	2	197	204	153.846	61.5385	6061.54	6276.92	0	0	0	0	0	0	0	0	204	6276.92		berm 3/1	3.22276	1.2891	126.977	131.488	0	0	0	0	131.488
		berm 3/2	0	11	496	507	0	338.462	15261.5	15600	0	0	0	0	0	0	0	0	507	15600		berm 3/2	0	16.9088	762.435	779.344	0	0	0	0	779.344
		current wrack line 2/1	1	3	27	31	30.7692	92.3077	830.769	953.846	0	0	0	0	0	0	0	0	31	953.846		current wrack line 2/1	1.28717	3.8615	34.7535	39.9022	0	0	0	0	39.9022
		current wrack line 2/2	11	5	9	25	338.462	153.846	276.923	769.231	0	0	0	0	0	0	0	0	25	769.231		current wrack line 2/2	12.6568	5.75308	10.3555	28.7654	0	0	0	0	28.7654
		beach face 1/1	0	4	111	115	0	123.077	3415.38	3538.46	0	0	0	0	0	0	0	0	115	3538.46		beach face 1/1	0	2.91397	80.8625	83.7765	0	0	0	0	83.7765
		beach face 1/2	0	1	136	137	0	30.7692	4184.62	4215.38	0	0	0	0	0	0	0	0	137	4215.38		beach face 1/2	0	0.811515	110.366	111.178	0	0	0	0	111.178
	Morskoe	storm wrack line 4/1	56	3	95	154	1723.08	92.3077	2923.08	4738.46	1	0	0	1	30.7692	0	0	30.7692	155	4769.23	Morskoe	storm wrack line 4/1	41.543	2.22552	70.4748	114.243	0.74184	0	0	0.74184	114.985
		storm wrack line 4/2	9	0	2	11	276.923	0	61.5385	338.462	2	0	0	2	61.5385	0	0	61.5385	13	400		storm wrack line 4/2	7.58342	0	1.6852	9.26862	1.6852	0	0	1.6852	10.9538
		berm 3/1	0	1	23	24	0	30.7692	707.692	738.462	0	0	0	0	0	0	0	0	24	738.462		berm 3/1	0	0.784068	18.0336	18.8176	0	0	0	0	18.8176
		berm 3/2	3	0	30	33	92.3077	0	923.077	1015.38	0	0	0	0	0	0	0	0	33	1015.38		berm 3/2	1.53516	0	15.3516	16.8867	0	0	0	0	16.8867
		current wrack line 2/1	11	1	1	13	338.462	30.7692	30.7692	400	0	0	0	0	0	0	0	0	13	400		current wrack line 2/1	11.6686	1.06078	1.06078	13.7902	0	0	0	0	13.7902
		current wrack line 2/2	0	3	5	8	0	92.3077	153.846	246.154	1	1	0	2	30.7692	30.7692	0	61.5385	10	307.692		current wrack line 2/2	0	2.65416	4.4236	7.07777	0.884721	0.884721	0	1.76944	8.84721
		beach face 1/1	1	0	6	7	30.7692	0	184.615	215.385	0	0	0	0	0	0	0	0	7	215.385		beach face 1/1	0.751033	0	4.5062	5.25723	0	0	0	0	5.25723
		beach face 1/2	1	0	14	15	30.7692	0	430.769	461.538	0	0	0	0	0	0	0	0	15	461.538		beach face 1/2	0.76736	0	10.743	11.5104	0	0	0	0	11.5104
	Lesnoe	storm wrack line 4/1	1	0	22	23	30.7692	0	676.923	707.692	0	0	0	0	0	0	0	0	23	707.692	Lesnoe	storm wrack line 4/1	0.824674	0	18.1428	18.9675	0	0	0	0	18.9675
		storm wrack line 4/2	1	0	37	38	30.7692	0	1138.46	1169.23	0	0	0	0	0	0	0	0	38	1169.23		storm wrack line 4/2	0.846095	0	31.3055	32.1516	0	0	0	0	32.1516
		storm wrack line 4/3	2	5	131	138	61.5385	153.846	4030.77	4246.15	0	0	0	0	0	0	0	0	138	4246.15		storm wrack line 4/3	1.74019	4.35047	113.982	120.073	0	0	0	0	120.073
		berm 3/1	2	2	61	65	61.5385	61.5385	1876.92	2000	0	0	0	0	0	0	0	0	65	2000		berm 3/1	1.35437	1.35437	41.3083	44.0171	0	0	0	0	44.0171
		berm 3/2	0	3	113	116	0	92.3077	3476.92	3569.23	0	0	0	0	0	0	0	0	116	3569.23		berm 3/2	0	1.83688	69.1893	71.0262	0	0	0	0	71.0262
		current wrack line 2/1	3	1	30	34	92.3077	30.7692	923.077	1046.15	0	0	0	0	0	0	0	0	34	1046.15		current wrack line 2/1	2.78603	0.928678	27.8603	31.575	0	0	0	0	31.575
		current wrack line 2/2	3	0	5	8	92.3077	0	153.846	246.154	0	0	0	0	0	0	0	0	8	246.154		current wrack line 2/2	3.20924	0	5.34874	8.55798	0	0	0	0	8.55798
		beach face 1/1	2	1	63	66	61.5385	30.7692	1938.46	2030.77	0	0	0	0	0	0	0	0	66	2030.77		beach face 1/1	1.26088	0.630438	39.7176	41.6089	0	0	0	0	41.6089
		beach face 1/2	0	4	107	111	0	123.077	3292.31	3415.38	0	0	0	0	0	0	0	0	111	3415.38		beach face 1/2	0	2.3003	61.5332	63.8335	0	0	0	0	63.8335
	Zelenogradsk	storm wrack line 4/1	141	2	75	218	4338.46	61.5385	2307.69	6707.69	0	0	0	0	0	0	0	0	218	6707.69	Zelenogradsk	storm wrack line 4/1	155.458	2.20507	82.6902	240.353	0	0	0	0	240.353
		storm wrack line 4/2	97	1	4	102	2984.62	30.7692	123.077	3138.46	0	1	0	1	0	30.7692	0	30.7692	103	3169.23		storm wrack line 4/2	83.8303	0.86423	3.45692	88.1514	0	0.86423	0	0.86423	89.0156
		berm 3/1	3	2	7	12	92.3077	61.5385	215.385	369.231	0	0	0	0	0	0	0	0	12	369.231		berm 3/1	2.04054	1.36036	4.76126	8.16215	0	0	0	0	8.16215
		berm 3/2	1	0	12	13	30.7692	0	369.231	400	0	0	0	0	0	0	0	0	13	400		berm 3/2	0.607275	0	7.2873	7.89458	0	0	0	0	7.89458
		current wrack line 2/1	4	0	47	51	123.077	0	1446.15	1569.23	0	0	1	1	0	0	30.7692	30.7692	52	1600		current wrack line 2/1	3.69242	0	43.386	47.0784	0	0	0.923105	0.923105	48.0015
		current wrack line 2/2	6	0	0	6	184.615	0	0	184.615	0	0	0	0	0	0	0	0	6	184.615		current wrack line 2/2	4.69373	0	0	4.69373	0	0	0	0	4.69373
		beach face 1/1	2	0	6	8	61.5385	0	184.615	246.154	0	0	0	0	0	0	0	0	8	246.154		beach face 1/1	1.90533	0	5.71598	7.62131	0	0	0	0	7.62131
		beach face 1/2	0	3	129	132	0	92.3077	3969.23	4061.54	0	0	0	0	0	0	0	0	132	4061.54		beach face 1/2	0	2.583	111.069	113.652	0	0	0	0	113.652

## Sheet: Sand Rake method 
	Data of Sand Rake method for macro-, meso- and large microlitter monitoring: total number of items found, items per square meter (items per m2), and items per unit length of the coast (items per m)
	Location	Size	Cigarettes	Plastic	Paper	Metal	Glass / Ceramics	Rubber	Paraffin	Wood	Total	Width of the beach, m	Sampling square, m2	Bulk concentration, items per m2 / items per m
	Klaipeda	microlitter		149	1				1		151
		mesolitter	6	54	3	1			2		66
		macrolitter	2	29						1	32
		Total	8	232	4	1	0		3	1	249	20	10	24.90 / 498
	Smiltynė	microlitter		23				1	6		30
		mesolitter		6	1				1	1	9
		macrolitter		9	1					1	11
		Total	0	38	2	0	0	1	7	2	50	55	27.5	1.82 / 100
	Preila	microlitter		8					5		13
		mesolitter	3	9	2						14
		macrolitter		8							8
		Total	3	25	2	0	0	0	5	0	35	35	30	1.17 / 35
	Morskoe	microlitter		22					7		29
		mesolitter		21			2		8		31
		macrolitter		15			1				16
		Total	0	58	0	0	3	0	15	0	76	65	32.5	2.34 / 152
	Lesnoe	microlitter		3					2	0	5
		mesolitter	1	3	1		4		3	0	12
		macrolitter		4		1				0	5
		Total	1	10	1	1	4		5	0	22	35	35	0.63 / 22
