# Supplementary material for: From macro to micro: dataset on plastic contamination along and across a sandy tide-less coast (the Curonian Spit, the Baltic Sea)
Source: Data Brief. 2020 Apr 30;30:105635. doi: 10.1016/j.dib.2020.105635 (PMC7214824; doi:10.1016/j.dib.2020.105635)
Supplement: Supplementary file 1 [file mmc1.zip › Appendix 2_Data for the verification by Raman spectroscopy (1).xlsx]

## Sheet: Data for verification
	Data of verification by μ-Raman spectroscopy
	(The extracted particles: shapes and categories)
		Shapes (categories)	Total (S-MP 0.5-2 mm) found in the study, items	Percentage of total found items, %	Number of particles selected for verification by Raman spectroscopy	Particles identified by Raman spectroscopy, items	Successefully identified particles (from selected items), %
		All particles	5102		85	70	82
		Fragments	1148	23	35	35	100
		Films	164	3	11	11	100
		Fibres	3790	74	39	24	62
	Shapes (categories)	Separate categories of shapes, %	Actual quantity, items	Percentage from items in the shape category, %	Percentage of total detected items, %	Particles selected for verification by Raman spectroscopy, items	Successefully identified particles (from selected items), %
	Fragments	foam fragments (polystyrene foam and insulation foam)	760	66	15	4	100
	Fragments	coloured fragments	164	14	3	22	100
	Fragments	transparent and white fragments	224	20	4	9	100
		All fragments	1148			35
	Films	transparent and white films	125	76	2	5	100
	Films	coloured films	39	24	1	6	100
		All films	164			11
	Fibres	transparent and white fibres	2742	72	54	17	41
	Fibres	coloured fibres	1048	28	21	22	77
		All fibres	3790			39

## Sheet: Polymer types
	Polymer type and types of synthetic dyes identified using μRaman spectroscopy
		Polymer type	Acronym	%	Types of Synthetic Dyes (SD):
	1	Polyethylene	PE	30	Hostasol-Green G-K
	2	Polypropylene	PP	17.1	Motoperm Blue
	3	Polystyrene	PS	11.4	Pigment red
	4	Strong background fluorescence	fluorescence	10	Van Duke Brown
	5	Low density polyethylene	LDPE	8.6	Amido Black 10B
	6	Synthetic dyes	SD	4.3	Cobalt phthalocyanine
	7	Cellulose/Cellulose acetate	CE/CA	2.9	Astra Blue Base
	8	Polyethylene terephthalate/Polyester	PET/PES	2.9
	9	Plastic wax	Plastic wax	2.9
	10	Polyvinyl chloride acetate	PVCA	2.9
	11	Nylon 6	Nylon	1.4
	12	Polymethylphenylsiloxane	PMPS	1.4
	13	Polyvinyl acetate	PVA	1.4
	14	Polyvinyl Butiral	PVB	1.4
	15	Polyvinylidene chloride	PVDC	1.4

## Sheet: in shapes of MPs
	Types of polymers in three groups (shapes) of microplastics (in percent)
		Percentage from items in each individual group (shape), %				Percentage of total number of identified particles, %
		Fragments	Films	Fibres		Fragments	Films	Fibres	SUM, %
	PE	31.4286	54.5455	16.6667	PE	15.7143	8.57143	5.71429	30
	PP	22.8571	0	16.6667	PP	11.4286	0	5.71429	17.1429
	PS	8.57143	0	20.8333	PS	4.28571	0	7.14286	11.4286
	fluorescence	2.85714	18.1818	16.6667	fluorescence	1.42857	2.85714	5.71429	10
	LDPE	17.1429	0	0	LDPE	8.57143	0	0	8.57143
	SD	5.71429	9.09091	0	SD	2.85714	1.42857	0	4.28571
	CE/CA	2.85714	0	4.16667	CE/CA	1.42857	0	1.42857	2.85714
	PET/PES	0	0	8.33333	PET/PES	0	0	2.85714	2.85714
	Plastic wax	2.85714	9.09091	0	Plastic wax	1.42857	1.42857	0	2.85714
	PVCA	0	0	8.33333	PVCA	0	0	2.85714	2.85714
	Nylon	2.85714	0	0	Nylon	1.42857	0	0	1.42857
	PMPS	0	9.09091	0	PMPS	0	1.42857	0	1.42857
	PVA	0	0	4.16667	PVA	0	0	1.42857	1.42857
	PVB	2.85714	0	0	PVB	1.42857	0	0	1.42857
	PVDC	0	0	4.16667	PVDC	0	0	1.42857	1.42857
	SUM, %	100	100	100	SUM, %	50	15.7143	34.2857	100
